# Supplementary material for: Neuronal A2A receptor exacerbates synapse loss and memory deficits in APP/PS1 mice
Source: Brain. 2024 Jul 5;147(8):2691–705. doi: 10.1093/brain/awae113 (PMC11292904; doi:10.1093/brain/awae113)
Supplement: awae113_Supplementary_Data [file awae113_supplementary_data.zip]

Archive with 6 entries (6 files):
- brain-2023-02499-File009.xlsx
- brain-2023-02499-File010.xlsx
- brain-2023-02499-File011.xlsx
- brain-2023-02499-File012.xlsx
- brain-2023-02499-File013.pdf
- brain-2023-02499-File014.pdf
