# Supplementary material for: Neuronal A2A receptor exacerbates synapse loss and memory deficits in APP/PS1 mice
Source: Brain. 2024 Jul 5;147(8):2691–705. doi: 10.1093/brain/awae113 (PMC11292904; doi:10.1093/brain/awae113)
Supplement: awae113_Supplementary_Data [file awae113_supplementary_data.zip › brain-2023-02499-File009.xlsx]

## Sheet: Table S1
Supplementary Table 1: antibodies used
	IMMUNOHISTOCHEMISTRY
	Name	Abbreviation	Epitope	Type	Origin	Provider	IHC
	Anti-A2A adenosine receptor	A2AR	C-terminus 33 aa	poly	guinea-pig	Frontiers institute #Af1000	1/500 (IF/IHC)
	Anti-GFAP	GFAP	GFAP isolated from cow spinal cord	poly	rabbit	Dako #Z0334	1/500 (IF)
	Anti-Iba1	Iba1	Human Iba1 aa 135-147 (C terminal)	poly	goat	Abcam #ab5076	1/500 (IF)
	Anti-Iba1	Iba1	C-ter region	poly	rabbit	wako # 019-197441	1/500 5IHC)
	Anti-NeuN	NeuN	Purified cell nuclei from mouse brain	mono	mouse	Millipore #MAB377	1/500 (IF)
	Anti-S100β	S100β	bovine brain S-100b	mono	mouse	Sigma-Aldrich #S2532	1/1 000 (IF)
	Anti-DCX	DCX	C-ter region of human DCX	poly	goat	Santacruz #sc8066	1/500 (IF)
	Anti-GAD67 (1G10.2)	Gad67	Recombinant GAD67 protein	mono	mouse	Millipore #MAB5406	1/400 (IF)
	Anti-Phospho-Tau (AT8)	AT8	pS202/T205	mono	mouse	Thermofisher #MN1020	1/500 (IF)
	Anti-Aβ 1-16 (6E10)	6E10	Total Aβ (3-8 aa)	mono	mouse	Covance # SIG-39340	1/1000 (IHC)
	Anti-Shank3	Shank3	C-ter region of mouse Shank3	poly	rabbit	GeneTex # GTX133133	1/500 (IF)
	anti-Homer1	Homer1	N-ter half of human Homer 1	poly	chicken	synaptic system # 160006	1/500 (IF)
	anti-Synaptophysin	Syp	Human Synaptophysin aa 41-62	poly	rabbit	abcam # ab14692	1/250 (IF)
	anti-CD68 (FA-11)	Cd68	Purified Concanavalin A acceptor glycoprotein from P815 cell line.	mono	Rat	Biorad # MCA1957	1/500 (IF)
	Anti-VGAT	VGAT	N-ter region of VGAT	poly	rabbit	synaptic system # 131002	1/1000 (IHC)
	Thioflavin-S	Thioflavin	dye binds to fibrillar beta-amyloid plaques			Sigma #T1892	0,1 %
	Texas RedTM-X Phalloidin	Phalloidin	dye binds to F-Actin	-	-	Invitrogen # T7471	1/50 (IF)
	BIOCHEMISTRY
	Name	Abbreviation	Epitope	Type	Origin	Provider	WB
	Anti-APP (C17)	APP, CTFs	Cter part of APP, CTFs	poly	rabbit	Home made	1/5 000
	Anti-Aβ 1-16 (6E10)	6E10	Total Aβ (3-8 aa)	mono	mouse	Covance # SIG-39340	1/5 000
	Anti-Phospho-Tau (Ser199)	pS199	pS199	poly	rabbit	Home-made	1/2 000
	Anti-Phospho-Tau (Ser396)	pS396	pS396	poly	rabbit	Invitrogen #44-752G	1/10 000
	Anti-Phospho-Tau (Ser404)	pS404	pS404	poly	rabbit	Invitrogen #44-758G	1/10 000
	Anti-total Tau (C-ter )	Cter	Cter last 15 aa of COOH terminus	poly	rabbit	Home made	1/10 000
	Anti-GluR1	GluR1	Human GluR1 (840-850 aa)	mono	rabbit	Millipore # 4855	1/2 000
	Anti-GluR2	GluR2	Mouse GluR2 (150-250 aa)	poly	rabbit	Abcam # 20673	1/5 000
	Anti-NR1 (D65B7)	NR1	endogenous levels of total NMDAR1 protein	poly	rabbit	Cell signaling # 5704s	1/1 000
	anti-NR2A	NR2A	endogenous levels of total NMDAR1 protein	poly	rabbit	Cell signalling # 4204s	1/1 000
	Anti-NR2B	NR2B	a.a. 1437-1456 of mature mouse NR2B	poly	rabbit	Millipore #06-600	1/1 000
	Anti-b-Actin (AC-15)	Actin	N-terminus	mono	mouse	Sigma-Aldrich #A5441	1/ 20 000
	Anti-GAPDH	GAPDH	Mouse GAPDH FL1-335	poly	rabbit	Sigma-Aldrich #G9545	1/50 000
