# Supplementary material for: Neuronal A2A receptor exacerbates synapse loss and memory deficits in APP/PS1 mice
Source: Brain. 2024 Jul 5;147(8):2691–705. doi: 10.1093/brain/awae113 (PMC11292904; doi:10.1093/brain/awae113)
Supplement: awae113_Supplementary_Data [file awae113_supplementary_data.zip › brain-2023-02499-File010.xlsx]

## Sheet: Table S2
Supplementary Table 2: primer used
Taqman probes	Accession number	Assay ID	Assay Design	Amplicon length
C1qa	NM_007572.2	Mm00432142_m1	Probe spans exons	80
Csf1r	NM_001037859.2	Mm01266652_m1	Probe spans exons	69
Pycard	NM_023258.4	Mm00445747_g1	Probe spans exons	73
Cyclophilin A	NM_008907.1	Mm02342430_g1	Probe spans exons	148
Designed primers	Accession number	Forward	Reverse	Amplicon length
Gfap	NM_001131020.1	CGCGAACAGGAAGAGCGCCA	GTGGCGGGCCATCTCCTCCT	104
Aqp4	NM_001308647.2	TGGAGGATTGGGAGTCACC	TGAACACCAACTGGAAAGTGA	92
Cx30	NM_001271663.2	TTTGCAGTGACTCTTGAGCTG	CCATCGTGCAGGCTTATTCT	163
Cx43	NM_010288.3	GTGCCGGCTTCACTTTCA	GGAGTAGGCTTGGACCTTGTC	87
A2ARtg	NM.009630.3	AGAAGGCCCAACGGCTAC	AGGGCTTCCCTGTGGTAGAGC
A2ARm	NM_001331095.1	GCGTCCCTACCAAAGCTAGG	GCATCTCCCGAAACCATGAC	118
