# Supplementary material for: Neuronal A2A receptor exacerbates synapse loss and memory deficits in APP/PS1 mice
Source: Brain. 2024 Jul 5;147(8):2691–705. doi: 10.1093/brain/awae113 (PMC11292904; doi:10.1093/brain/awae113)
Supplement: awae113_Supplementary_Data [file awae113_supplementary_data.zip › brain-2023-02499-File011.xlsx]

## Sheet: Table_S3
Supplementary Table 3: list of differentially expressed genes by RNA_Seq
Gene name	Description	Log2 FC (APP vs WT)	Adj p-value		Log2 FC (APP_A2A vs A2A)	Adj p-value
Lamr1-ps1	laminin receptor 1 (ribosomal protein SA), pseudogene 1	3.59913	4.71704e-198		3.59541	1.19935e-191
Prnp	prion protein	1.30562	6.23435e-53		1.33466	6.67827e-51
Cst7	cystatin F (leukocystatin)	1.05193	6.45017e-16		1.00844	1.66747e-15
App	amyloid beta (A4) precursor protein	1.0494	5.17763e-24		1.13621	1.16448e-26
Itgax	integrin alpha X	0.845704	2.91448e-08		0.933668	3.70841e-11
Ccl6	chemokine (C-C motif) ligand 6	0.837454	4.81195e-08		0.807349	1.99619e-07
Psen1	presenilin 1	0.831541	9.0676e-21		0.858395	1.5092e-20
Clec7a	C-type lectin domain family 7, member a	0.749169	4.67057e-07		0.720809	4.88829e-07
Lilrb4a	leukocyte immunoglobulin-like receptor, subfamily B, member 4A	0.733509	4.32836e-06		0.731435	1.19696e-06
Ccl3	chemokine (C-C motif) ligand 3	0.568061	0.00264535		0.612576	9.92601e-05
Tyrobp	TYRO protein tyrosine kinase binding protein	0.56031	0.00779674		0.439148	0.0448235
Cd52	CD52 antigen	0.52603	0.0487805		0.457948	0.0406007
Cd68	CD68 antigen	0.507994	0.0286106		0.537556	0.00577128
Trem2	triggering receptor expressed on myeloid cells 2	0.505249	0.0446538		0.43836	0.0448235
Mpeg1	macrophage expressed gene 1	0.500028	0.000603795		0.623495	6.51862e-07
Gfap	glial fibrillary acidic protein	0.490128	0.0345566		0.568298	0.00132376
Hba-a1	hemoglobin alpha, adult chain 1	0.425899	0.00184704
Hbb-bt	hemoglobin, beta adult t chain	0.375353	0.00779674
Hba-a2	hemoglobin alpha, adult chain 2	0.369972	0.0104583
Alas2	aminolevulinic acid synthase 2, erythroid	0.34603	0.0357027
Hbb-bs	hemoglobin, beta adult s chain	0.323022	0.0286106
Olfr111	olfactory receptor 111				0.607853	2.84766e-05
C4b	complement component 4B (Chido blood group)				0.600319	0.000322868
St14	suppression of tumorigenicity 14 (colon carcinoma)				0.551088	0.00811013
Tlr2	toll-like receptor 2				0.549993	0.00783911
Slc11a1	solute carrier family 11 (proton-coupled divalent metal ion transporters), member 1				0.545129	0.00478743
Ddx60	DEAD (Asp-Glu-Ala-Asp) box polypeptide 60				0.532352	0.0121108
Gm17732	predicted gene, 17732				0.532029	0.0121108
Ccl4	chemokine (C-C motif) ligand 4				0.52683	0.00200489
C3ar1	complement component 3a receptor 1				0.51939	0.0110809
Ifit3b	interferon-induced protein with tetratricopeptide repeats 3B				0.513119	0.015631
Gbp3	guanylate binding protein 3				0.507806	0.0180194
Rnf213	ring finger protein 213				0.488143	0.0121108
Ifi27l2a	interferon, alpha-inducible protein 27 like 2A				0.484213	0.0214592
Pdcd1	programmed cell death 1				0.47725	0.00741764
Gm8995	predicted gene 8995				0.472391	0.0180002
Ptprc	protein tyrosine phosphatase, receptor type, C				0.470379	0.00114763
Trim30d	tripartite motif-containing 30D				0.460405	0.0340875
Cd180	CD180 antigen				0.451969	0.0384057
Myo1f	myosin IF				0.445005	0.0339884
Itgb2	integrin beta 2				0.444114	0.017732
Cd72	CD72 antigen				0.434476	0.0248316
Hk3	hexokinase 3				0.432432	0.0315087
Wdfy4	WD repeat and FYVE domain containing 4				0.431692	0.0341095
Csf3r	colony stimulating factor 3 receptor (granulocyte)				0.431004	0.0496489
Col6a6	collagen, type VI, alpha 6				0.423986	0.0451131
Oas1b	2'-5' oligoadenylate synthetase 1B				0.416741	0.0450772
Ly9	lymphocyte antigen 9				0.414335	0.0249891
Irf8	interferon regulatory factor 8				0.407962	0.0249891
Dtx3l	deltex 3-like, E3 ubiquitin ligase				0.407116	0.0180194
Dock2	dedicator of cyto-kinesis 2				0.403376	0.00783911
Cd84	CD84 antigen				0.383366	0.0473384
Cxcl10	chemokine (C-X-C motif) ligand 10				0.379669	0.0271698
Phf11b	PHD finger protein 11B				0.379212	0.0496489
Plek	pleckstrin				0.345537	0.0384057
Cd300lf	CD300 molecule like family member F				0.336255	0.0214592
Snrpa	small nuclear ribonucleoprotein polypeptide A				-0.320824	0.0340875
Kcnmb4	potassium large conductance calcium-activated channel, subfamily M, beta member 4				-0.323359	0.0121108
Fbll1	fibrillarin-like 1				-0.324088	0.0212491
Scand1	SCAN domain-containing 1				-0.336683	0.0438937
Mrpl12	mitochondrial ribosomal protein L12				-0.342116	0.0222872
Igsf8	immunoglobulin superfamily, member 8				-0.352067	0.0496489
Edf1	endothelial differentiation-related factor 1				-0.352898	0.0315087
Capn11	calpain 11				-0.355011	0.0327709
Abhd8	abhydrolase domain containing 8				-0.358699	0.0389173
Selenom	selenoprotein M				-0.360757	0.0212491
Nr1h2	nuclear receptor subfamily 1, group H, member 2				-0.362493	0.032785
Aes	amino-terminal enhancer of split				-0.367231	0.0121108
Irf2bp1	interferon regulatory factor 2 binding protein 1				-0.368205	0.0401044
Ckb	creatine kinase, brain				-0.3719	0.0206154
Arf5	ADP-ribosylation factor 5				-0.377441	0.0384057
Gipc1	GIPC PDZ domain containing family, member 1				-0.37934	0.0069652
Fam213b	family with sequence similarity 213, member B				-0.380167	0.0271048
Slc9a3r1	solute carrier family 9 (sodium/hydrogen exchanger), member 3 regulator 1				-0.38496	0.032785
Pcsk1n	proprotein convertase subtilisin/kexin type 1 inhibitor				-0.394856	0.0324634
Mettl26	methyltransferase like 26				-0.399608	0.0354788
Trir	telomerase RNA component interacting RNase				-0.405524	0.0431425
Gadd45gip1	growth arrest and DNA-damage-inducible, gamma interacting protein 1				-0.409107	0.0208502
Hmga1	high mobility group AT-hook 1				-0.415613	0.0208121
Akt1s1	AKT1 substrate 1 (proline-rich)				-0.424049	0.0409388
Exosc4	exosome component 4				-0.424173	0.0327709
Mpc2	mitochondrial pyruvate carrier 2				-0.425599	0.0151484
Olig1	oligodendrocyte transcription factor 1				-0.425731	0.0400952
Prr7	proline rich 7 (synaptic)				-0.426914	0.0235545
Lzts2	leucine zipper, putative tumor suppressor 2				-0.427079	0.0271698
Rplp1	ribosomal protein, large, P1				-0.427857	0.00718722
Rabac1	Rab acceptor 1 (prenylated)				-0.429339	0.0268755
Gm11175	predicted gene 11175				-0.430819	0.0339884
Pgp	phosphoglycolate phosphatase				-0.431241	0.0359831
Gadd45g	growth arrest and DNA-damage-inducible 45 gamma				-0.434886	0.0406007
Mrps12	mitochondrial ribosomal protein S12				-0.434896	0.0249891
Cbr3	carbonyl reductase 3				-0.438217	0.0212491
Fxyd7	FXYD domain-containing ion transport regulator 7				-0.43923	0.0121108
Uqcrq	ubiquinol-cytochrome c reductase, complex III subunit VII				-0.440033	0.0197018
Ly6h	lymphocyte antigen 6 complex, locus H				-0.447053	0.0409151
Crlf2	cytokine receptor-like factor 2				-0.447425	0.0450772
Mblac1	metallo-beta-lactamase domain containing 1				-0.449258	0.0448235
Plvap	plasmalemma vesicle associated protein				-0.451144	0.0383079
Vegfb	vascular endothelial growth factor B				-0.451906	0.0206154
Ndufaf8	NADH:ubiquinone oxidoreductase complex assembly factor 8				-0.454108	0.0327709
Fam181b	family with sequence similarity 181, member B				-0.457018	0.0177868
1110008P14Rik	RIKEN cDNA 1110008P14 gene				-0.458447	0.0214592
Cck	cholecystokinin				-0.466217	0.0193064
Cox6a1	cytochrome c oxidase subunit 6A1				-0.467381	0.0289636
Ddit4	DNA-damage-inducible transcript 4				-0.467803	0.0110809
Gm13889	predicted gene 13889				-0.468123	0.0340875
Jund	jun D proto-oncogene				-0.468214	0.0253616
H1fx	H1 histone family, member X				-0.468794	0.0327709
Nfkbib	nuclear factor of kappa light polypeptide gene enhancer in B cells inhibitor, beta				-0.470564	0.0151484
Cox8a	cytochrome c oxidase subunit 8A				-0.470854	0.0268512
Cox5b	cytochrome c oxidase subunit 5B				-0.472412	0.0225765
Chchd10	coiled-coil-helix-coiled-coil-helix domain containing 10				-0.473012	0.0121108
Coa6	cytochrome c oxidase assembly factor 6				-0.473993	0.0315087
B330016D10Rik	RIKEN cDNA B330016D10 gene				-0.474245	0.0213058
Tlnrd1	talin rod domain containing 1				-0.477107	0.0180002
Sf3b5	splicing factor 3b, subunit 5				-0.477536	0.0210888
Camk2n2	calcium/calmodulin-dependent protein kinase II inhibitor 2				-0.479745	0.017126
Bola1	bolA-like 1 (E. coli)				-0.481752	0.024412
Bmyc	brain expressed myelocytomatosis oncogene				-0.488758	0.0228053
Gng13	guanine nucleotide binding protein (G protein), gamma 13				-0.490264	0.0214592
Emx1	empty spiracles homeobox 1				-0.491086	0.0164678
Ppdpf	pancreatic progenitor cell differentiation and proliferation factor				-0.491161	0.00249036
Fbxl15	F-box and leucine-rich repeat protein 15				-0.493907	0.0214592
Sncb	synuclein, beta				-0.500878	0.0116655
2900079G21Rik	RIKEN cDNA 2900079G21 gene				-0.502741	0.0193064
Dohh	deoxyhypusine hydroxylase/monooxygenase				-0.506447	0.017126
Fmc1	formation of mitochondrial complex V assembly factor 1				-0.511711	0.0121108
Zfp428	zinc finger protein 428				-0.511871	0.0112539
Tpgs1	tubulin polyglutamylase complex subunit 1				-0.514298	0.011324
Chadl	chondroadherin-like				-0.514663	0.00869346
Sst	somatostatin				-0.518062	0.0151484
Rex1bd	required for excision 1-B domain containing				-0.520381	0.0129173
Mrpl34	mitochondrial ribosomal protein L34				-0.527775	0.0121108
Gm13375	predicted gene 13375				-0.533646	0.0110809
Cort	cortistatin				-0.75711	2.41163e-06
