# Supplementary material for: Neuronal A2A receptor exacerbates synapse loss and memory deficits in APP/PS1 mice
Source: Brain. 2024 Jul 5;147(8):2691–705. doi: 10.1093/brain/awae113 (PMC11292904; doi:10.1093/brain/awae113)
Supplement: awae113_Supplementary_Data [file awae113_supplementary_data.zip › brain-2023-02499-File012.xlsx]

## Sheet: TableS4
		Supplementary Table 3: changes in protein expresson as seen by proteomics
Protein IDs	Protein names	Underexpressed in APP A2A vs APP		Protein IDs	Protein names	Overexpressed in APP/A2A vs APP
Q6PDS3-3;Q6PDS3;Q6PDS3-2	Sterile alpha and TIR motif-containing protein 1	Sarm1		P16858;Q64467	Glyceraldehyde-3-phosphate dehydrogenase	Gapdh
Q9Z0Y1	Dynactin subunit 3	Dctn3		P07901	Heat shock protein HSP 90-alpha	Hsp90aa1
Q5DTT2;Q5DTT2-3	PH and SEC7 domain-containing protein 1	Psd		P48320	Glutamate decarboxylase 2	Gad2
Q9Z2D0	Myotubularin-related protein 9	Mtmr9		P70414	Sodium/calcium exchanger 1	Slc8a1
P54285	Voltage-dependent L-type calcium channel subunit beta-3	Cacnb3		P31650	Sodium- and chloride-dependent GABA transporter 3	Slc6a11
Q9JLN9	Serine/threonine-protein kinase mTOR	Mtor		P08228	Superoxide dismutase [Cu-Zn]	Sod1
Q9CZT8	Ras-related protein Rab-3B	Rab3b		P06745;CON__Q3ZBD7	Glucose-6-phosphate isomerase	Gpi
Q99NF2-4;Q99NF2-3;Q99NF2-2;Q99NF2;Q99NF2-5	NMDA receptor synaptonuclear signaling and neuronal migration factor	Nsmf		P61264;Q00262	Syntaxin-1B	Stx1b
Q8BMA6	Signal recognition particle subunit SRP68	Srp68		P14152	Malate dehydrogenase, cytoplasmic	Mdh1
Q8VHR5;Q8VHR5-2	Transcriptional repressor p66-beta	Gatad2b		Q8CIB5	Fermitin family homolog 2	Fermt2
Q8BVI5	Syntaxin-16	Stx16		O35643	AP-1 complex subunit beta-1	Ap1b1
O35449	Proline-rich transmembrane protein 1	Prrt1		P10126	Elongation factor 1-alpha 1	Eef1a1
Q9D1X9	Transmembrane protein 50B	Tmem50b		P09405	Nucleolin	Ncl
Q8BYI8;Q8BYI8-2	Uncharacterized protein KIAA1467	Kiaa1467		Q60931	Voltage-dependent anion-selective channel protein 3	Vdac3
Q9Z0V1-3;Q9Z0V1-2;Q9Z0V1;Q03719	Potassium voltage-gated channel subfamily D member 3	Kcnd3		Q9ERD7	Tubulin beta-3 chain	Tubb3
Q6VNS1;Q6VNS1-2;Q6VNS1-3	NT-3 growth factor receptor	Ntrk3		P06151;P00342	L-lactate dehydrogenase A chain	Ldha
Q8VCY8-2;Q8VCY8	Lipid phosphate phosphatase-related protein type 2	Lppr2		P13595;P13595-3;P13595-4	Neural cell adhesion molecule 1	Ncam1
Q62443	Neuronal pentraxin-1	Nptx1		Q8BGT8;Q8BGT8-2	Phytanoyl-CoA hydroxylase-interacting protein-like	Phyhipl
A2A699;A2A699-2	Protein FAM171A2	Fam171a2		P39688	Tyrosine-protein kinase Fyn	Fyn
Q7TME0	Lipid phosphate phosphatase-related protein type 4	Lppr4		P62761	Visinin-like protein 1	Vsnl1
Q8C0T5-2;Q8C0T5	Signal-induced proliferation-associated 1-like protein 1	Sipa1l1		Q06138	Calcium-binding protein 39	Cab39
P35436	Glutamate receptor ionotropic, NMDA 2A	Grin2a		Q8K183	Pyridoxal kinase	Pdxk
Q9D2V7	Coronin-7	Coro7		Q8BHW2	Protein OSCP1	Oscp1
Q80Y24	Prickle-like protein 2	Prickle2		Q64433	10 kDa heat shock protein, mitochondrial	Hspe1
P47708	Rabphilin-3A	Rph3a		Q9R0P9	Ubiquitin carboxyl-terminal hydrolase isozyme L1	Uchl1
Q6WVG3;Q50H33-2;Q5DTY9;Q50H33	BTB/POZ domain-containing protein KCTD12	Kctd12		Q91XV3	Brain acid soluble protein 1	Basp1
Q99J85	Neuronal pentraxin receptor	Nptxr		Q9EQU5;Q9EQU5-2;Q9EQU5-3	Protein SET	Set
Q61097-2;Q61097;Q3UVC0	Kinase suppressor of Ras 1	Ksr1		P35802	Neuronal membrane glycoprotein M6-a	Gpm6a
P97445	Voltage-dependent P/Q-type calcium channel subunit alpha-1A	Cacna1a		P14211	Calreticulin	Calr
Q6GQS1	Calcium-binding mitochondrial carrier protein SCaMC-3	Slc25a23		Q9WV55	Vesicle-associated membrane protein-associated protein A	Vapa
Q60625	Intercellular adhesion molecule 5	Icam5		P63321;Q9JIW9	Ras-related protein Ral-A	Rala
Q4KUS2;Q9Z1N9-2;Q9Z1N9-3;Q9Z1N9;Q8K0T7	Protein unc-13 homolog A	Unc13a		Q6P5F9	Exportin-1	Xpo1
P59764	Dedicator of cytokinesis protein 4	Dock4		P06837	Neuromodulin	Gap43
Q9JIG7	Coiled-coil domain-containing protein 22	Ccdc22		P14094	Sodium/potassium-transporting ATPase subunit beta-1	Atp1b1
Q920P5;Q920P5-2	Adenylate kinase isoenzyme 5	Ak5		Q9CQH3	NADH dehydrogenase [ubiquinone] 1 beta subcomplex subunit 5, mitochondrial	Ndufb5
Q80TE7	Leucine-rich repeat-containing protein 7	Lrrc7		Q9D6J6;Q9D6J6-2	NADH dehydrogenase [ubiquinone] flavoprotein 2, mitochondrial	Ndufv2
Q8BGD5	Carnitine O-palmitoyltransferase 1, brain isoform	Cpt1c		P16125	L-lactate dehydrogenase B chain	Ldhb
Q6PFD5	Disks large-associated protein 3	Dlgap3		Q9CXW4	60S ribosomal protein L11	Rpl11
Q8C3Q5-2;Q8C3Q5	Protein shisa-7	Shisa7		P60766	Cell division control protein 42 homolog	Cdc42
Q8K4Q0;Q8K4Q0-4;Q8K4Q0-2;Q8K4Q0-3	Regulatory-associated protein of mTOR	Rptor		P68033;P68134	Actin, alpha cardiac muscle 1;Actin, alpha skeletal muscle	Actc1;Acta1
Q8CCB4;Q8CCB4-2	Vacuolar protein sorting-associated protein 53 homolog	Vps53		Q91WS0	CDGSH iron-sulfur domain-containing protein 1	Cisd1
Q8BHL5-2;Q8BHL5;Q8BHL5-3;Q8BPU7;Q8BPU7-3	Engulfment and cell motility protein 2	Elmo2		O54781	SRSF protein kinase 2;SRSF protein kinase 2 N-terminal;SRSF protein kinase 2 C-terminal	Srpk2
Q99NE5-5;Q99NE5-4;Q99NE5-3;Q99NE5;Q99NE5-6;Q99NE5-2;Q9EQZ7-3;Q9EQZ7	Regulating synaptic membrane exocytosis protein 1	Rims1		Q7TNG5;Q7TNG5-2	Echinoderm microtubule-associated protein-like 2	Eml2
Q9Z1Q2	Abhydrolase domain-containing protein 16A	Abhd16a		Q9QWY8-2;Q9QWY8-4;Q9QWY8-3;Q9QWY8	Arf-GAP with SH3 domain, ANK repeat and PH domain-containing protein 1	Asap1
Q8VBY2	Calcium/calmodulin-dependent protein kinase kinase 1	Camkk1		P43277	Histone H1.3	Hist1h1d
Q3UHD9-2;Q3UHD9	Arf-GAP with GTPase, ANK repeat and PH domain-containing protein 2	Agap2		O54865	Guanylate cyclase soluble subunit beta-1	Gucy1b3
Q8R555	Cartilage acidic protein 1	Crtac1		P63168	Dynein light chain 1, cytoplasmic	Dynll1
Q8BIK4;Q8BIK4-2;Q8BIK4-3;A2AF47	Dedicator of cytokinesis protein 9	Dock9		O88952	Protein lin-7 homolog C	Lin7c
Q4ACU6;Q4ACU6-7;Q4ACU6-11;Q4ACU6-3;Q4ACU6-10;Q4ACU6-9;Q4ACU6-8;Q4ACU6-12;Q4ACU6-2;Q4ACU6-6	SH3 and multiple ankyrin repeat domains protein 3	Shank3		P10922	Histone H1.0;Histone H1.0, N-terminally processed	H1f0
Q66L44	Protein Dos	Dos		Q6PHZ2-2;Q6PHZ2-4;Q6PHZ2;Q6PHZ2-5	Calcium/calmodulin-dependent protein kinase type II subunit delta	Camk2d
Q8BSS9	Liprin-alpha-2	Ppfia2		P43274	Histone H1.4	Hist1h1e
Q9JKR6	Hypoxia up-regulated protein 1	Hyou1		P62082	40S ribosomal protein S7	Rps7
Q8BNW9	Kelch repeat and BTB domain-containing protein 11	Kbtbd11		Q9EPL2-2;Q9EPL2	Calsyntenin-1;Soluble Alc-alpha;CTF1-alpha	Clstn1
Q9JM52-2;Q9JM52;Q9JM52-3;P97820	Misshapen-like kinase 1	Mink1		Q9Z2U1	Proteasome subunit alpha type-5	Psma5
Q9DAR7	m7GpppX diphosphatase	Dcps		Q9JJV2-3;Q9JJV2;Q9JJV2-2	Profilin-2	Pfn2
Q8R071	Inositol-trisphosphate 3-kinase A	Itpka		Q9CWZ7	Gamma-soluble NSF attachment protein	Napg
O88998;O88998-3;O88998-2;O88998-4	Noelin	Olfm1		Q9R0Q7	Prostaglandin E synthase 3	Ptges3
Q6NS60	F-box only protein 41	Fbxo41		P19536	Cytochrome c oxidase subunit 5B, mitochondrial	Cox5b
P97441	Zinc transporter 3	Slc30a3		P59017	Bcl-2-like protein 13	Bcl2l13
Q9ERI6	Retinol dehydrogenase 14	Rdh14		Q9JKD3	Secretory carrier-associated membrane protein 5	Scamp5
Q6PH08;Q6PH08-3;Q6PH08-2;Q6PH08-4;Q99MI1-2;Q99MI1	ERC protein 2	Erc2		Q3UV17	Keratin, type II cytoskeletal 2 oral	Krt76
Q8VHH5;Q8VHH5-2	Arf-GAP with GTPase, ANK repeat and PH domain-containing protein 3	Agap3		P39054-2;P39054	Dynamin-2	Dnm2
P23818	Glutamate receptor 1	Gria1
P35438-2;P35438	Glutamate receptor ionotropic, NMDA 1	Grin1
Q99M87-3;Q99M87-2;Q99M87	DnaJ homolog subfamily A member 3, mitochondrial	Dnaja3
Q3V3R1	Monofunctional C1-tetrahydrofolate synthase, mitochondrial	Mthfd1l
Q7TMB8;Q7TMB8-2	Cytoplasmic FMR1-interacting protein 1	Cyfip1
Q80ZW2	Protein THEM6	Them6
Q69ZF3	Non-lysosomal glucosylceramidase	Gba2
O88737;O88737-2;Q8BL48-2;Q8BL48	Protein bassoon	Bsn
B0V2N1-4;B0V2N1-3;B0V2N1-6;B0V2N1-2;B0V2N1;B0V2N1-5	Receptor-type tyrosine-protein phosphatase S	Ptprs
A6H5Z3-2;A6H5Z3	Exocyst complex component 6B	Exoc6b
Q60875-5;Q60875-4;Q60875;Q60875-2;Q60875-3	Rho guanine nucleotide exchange factor 2	Arhgef2
O54774	AP-3 complex subunit delta-1	Ap3d1
Q80YA9-2;Q80YA9	Connector enhancer of kinase suppressor of ras 2	Cnksr2
Q91ZP9;Q91ZP9-2	N-terminal EF-hand calcium-binding protein 2	Necab2
Q91ZA3	Propionyl-CoA carboxylase alpha chain, mitochondrial	Pcca
Q8BUV3	Gephyrin;Molybdopterin adenylyltransferase;Molybdopterin molybdenumtransferase	Gphn
Q9JJY3	Sphingomyelin phosphodiesterase 3	Smpd3
Q6PGE7	Sodium-dependent proline transporter	Slc6a7
Q80TR1;Q80TR1-2	Latrophilin-1	Lphn1
P63080;P63137-2;P50571;P63137	Gamma-aminobutyric acid receptor subunit beta-3;Gamma-aminobutyric acid receptor subunit beta-2;Gamma-aminobutyric acid receptor subunit beta-1	Gabrb3;Gabrb2;Gabrb1
Q68FH0-2;Q68FH0	Plakophilin-4	Pkp4
Q8C166	Copine-1	Cpne1
Q8VBZ3	Cleft lip and palate transmembrane protein 1 homolog	Clptm1
P41105	60S ribosomal protein L28	Rpl28
A2AJA9;A2AJA9-2	Uncharacterized protein C9orf172 homolog	Gm996
Q5EG47	5-AMP-activated protein kinase catalytic subunit alpha-1	Prkaa1
Q6P9K9;Q6P9K9-2;Q8C985	Neurexin-3	Nrxn3
D3YZU1	SH3 and multiple ankyrin repeat domains protein 1	Shank1
Q62376;Q62376-2	U1 small nuclear ribonucleoprotein 70 kDa	Snrnp70
Q99J83	Autophagy protein 5	Atg5
Q8BYM5	Neuroligin-3	Nlgn3
Q9Z2W9	Glutamate receptor 3	Gria3
P15508	Spectrin beta chain, erythrocytic	Sptb
P28271	Cytoplasmic aconitate hydratase	Aco1
Q8C7M3-2;Q8C7M3;Q8C7M3-6;Q8C7M3-4;Q8C7M3-3;Q8C7M3-5	E3 ubiquitin-protein ligase TRIM9	Trim9
Q6R891;Q6R891-2	Neurabin-2	Ppp1r9b
Q5RJI5	Serine/threonine-protein kinase BRSK1	Brsk1
Q6P1D5-2;Q6P1D5	Seizure 6-like protein	Sez6l
P55066	Neurocan core protein	Ncan
F6SEU4	Ras/Rap GTPase-activating protein SynGAP	Syngap1
Q8BRT1;Q8BRT1-5;Q8BRT1-6	CLIP-associating protein 2	Clasp2
Q6PB44-2;Q6PB44	Tyrosine-protein phosphatase non-receptor type 23	Ptpn23
P35922-9;P35922-8;P35922-3;P35922-7;P35922-2;P35922;P35922-11;P35922-10;P35922-5;P35922-4;P35922-12;P35922-6;Q61584-7	Fragile X mental retardation protein 1 homolog	Fmr1
Q9R0N7-4;Q9R0N7;Q9R0N7-2	Synaptotagmin-7	Syt7
Q9ER00	Syntaxin-12	Stx12
O08919;Q9QZS3-4;Q9QZS3-2;Q9QZS3-3;Q9QZS3	Numb-like protein	Numbl
Q9Z110-2;Q9Z110	Delta-1-pyrroline-5-carboxylate synthase;Glutamate 5-kinase;Gamma-glutamyl phosphate reductase	Aldh18a1
Q8VE62	Polyadenylate-binding protein-interacting protein 1	Paip1
P23819;P23819-4;P23819-3;P23819-2	Glutamate receptor 2	Gria2
Q61543	Golgi apparatus protein 1	Glg1
Q99KX1	Myeloid leukemia factor 2	Mlf2
Q9WTM5	RuvB-like 2	Ruvbl2
B1AXV0	DOMON domain-containing protein FRRS1L	Frrs1l
